# Supplementary material for: Characterization of an IDH1 R132H Rabbit Monoclonal Antibody, MRQ-67, and Its Applications in the Identification of Diffuse Gliomas
Source: Antibodies (Basel). 2023 Feb 6;12(1):14. doi: 10.3390/antib12010014 (PMC9944093; doi:10.3390/antib12010014)
Supplement: Supplementary file 1 [file antibodies-12-00014-s001.zip]

Archive with 1 entries (1 files):
- antibodies-2159119-supplementary.pdf
